# Supplementary material for: Design and Synthesis of New Sulfonic Acid Functionalized Ionic Liquids as Catalysts for Esterification of Fatty Acids with Bioethanol
Source: Molecules. 2023 Jul 5;28(13):5231. doi: 10.3390/molecules28135231 (PMC10343253; doi:10.3390/molecules28135231)
Supplement: Supplementary file 1 [file molecules-28-05231-s001.zip]

Archive with 1 entries (1 files):
- molecules-2431935-supplementary.pdf
